# Supplementary material for: Analysis of Fowl Adenovirus 4 Transcriptome by De Novo ORF Prediction Based on Corrected Nanopore Full-Length cDNA Sequencing Data
Source: Viruses. 2023 Feb 14;15(2):529. doi: 10.3390/v15020529 (PMC9962806; doi:10.3390/v15020529)
Supplement: Supplementary file 1 [file viruses-15-00529-s001.zip]

Archive with 1 entries (1 files):
- viruses-2168784-supplementary.pdf
